# Supplementary material for: Cost and Affordability of Habitual and Recommended Diets in Welfare-Dependent Households in Australia
Source: Nutrients. 2024 Feb 26;16(5):659. doi: 10.3390/nu16050659 (PMC10935407; doi:10.3390/nu16050659)
Supplement: Supplementary file 1 [file nutrients-16-00659-s001.zip]

Archive with 2 entries (2 files):
- Supplementary Tables S1 to S6 Diet pricing tools for HH A to F.pdf
- Supplementary Tables S7 to S19 Income calculations and Diet cost details for HH A to F.pdf
